# Supplementary material for: Efficacy and Safety of Intralesional Purified Protein Derivative Versus Vitamin D for the Treatment of Cutaneous Warts: A Systematic Review and Meta-Analysis of Randomized Controlled Trials
Source: J Clin Med. 2026 May 7;15(10):3564. doi: 10.3390/jcm15103564 (PMC13206856; doi:10.3390/jcm15103564)
Supplement: Supplementary file 1 [file jcm-15-03564-s001.zip]

Archive with 1 entries (1 files):
- jcm-4237624-supplementary.pdf
